# Supplementary material for: Colistin Resistance Mechanisms in Human and Veterinary Klebsiella pneumoniae Isolates
Source: Antibiotics (Basel). 2022 Nov 21;11(11):1672. doi: 10.3390/antibiotics11111672 (PMC9686735; doi:10.3390/antibiotics11111672)
Supplement: Supplementary file 1 [file antibiotics-11-01672-s001.zip]

Archive with 1 entries (1 files):
- antibiotics-2008465-supplementary.pdf
